# Supplementary material for: Origin-of-transfer sequences facilitate mobilisation of non-conjugative antimicrobial-resistance plasmids in Staphylococcus aureus
Source: Nucleic Acids Res. 2015 Aug 3;43(16):7971–83. doi: 10.1093/nar/gkv755 (PMC4652767; doi:10.1093/nar/gkv755)
Supplement: SUPPLEMENTARY DATA [file supp_gkv755_nar-01460-h-2015-File006.xls]

## Sheet: S1_Dataset
Species	Plasmid name	Accession	GI number	SIZE	OriT?
aureus	pSA1308	NC_007928.1	90969145	2756	TRUE
aureus	pWBG1773	NC_010616.1	187729625	2916	TRUE
aureus	pKH3	NC_005020.1	32470383	2979	TRUE
aureus	pLGA251	NC_017348.1	387781658	2993	TRUE
aureus	pKH12	NC_010687.1	188039002	3011	TRUE
aureus	pTW20_2	FN433598.1	269942329	3011	TRUE
aureus	SAP070A	GQ900423.1	260066125	3011	TRUE
aureus	SAP104A	GQ900450.2	282166104	3011	TRUE
aureus	pKH14	NC_010428.1	170780409	3124	TRUE
aureus	p18807-P01	CP002136.1	304381986	3125	TRUE
aureus	p18808-P01	CP002138.1	304382750	3125	TRUE
aureus	p18811-P01	CP002144.1	304386687	3125	TRUE
aureus	pUSA01	NC_007790.1	87159837	3125	TRUE
aureus	SAP046B	GQ900404.1	260066106	3125	TRUE
aureus	SAP049B	GQ900408.1	260066110	3125	TRUE
aureus	SAP051B	GQ900411.1	260066113	3125	TRUE
aureus	pKH18	NC_010231.1	164564304	3332	TRUE
aureus	pC55s	AY048756.1	15777858	3333	TRUE
aureus	pNewBould305	NZ_AKYW01000028.1	421151015	3379	TRUE
aureus	pWBG760	GQ900473.1	260177099	4412	TRUE
aureus	USA300_TCH959	NZ_AASB02000125.1	225353698	14600	TRUE
aureus	ATCC 51811	NZ_ADVP01000034.1	297208859	16164	TRUE
aureus	SAP105B	NC_013378.1	260874699	16775	TRUE
aureus	pBORa53	NC_013550.1	270208715	17334	TRUE
aureus	A8796	NZ_ADJJ01000025.1	297246679	17758	TRUE
aureus	TCH70_2	NZ_ACHH02000018.1	300913061	18140	TRUE
aureus	pSA268	NC_023278.1	571043561	20269	TRUE
aureus	pUSA300HOUMS	NC_010066.1	161508245	20413	TRUE
aureus	55/2053	NC_022126.1	532438800	20449	TRUE
aureus	SAP055A	GQ900414.1	260066116	20453	TRUE
aureus	pSAS	BX571858.1	49168429	20652	TRUE
aureus	pWBG750	GQ900392.1	260066094	20653	TRUE
aureus	SAP072A	GQ900424.1	260066126	20653	TRUE
aureus	pMW2	NC_005011.1	32470355	20654	TRUE
aureus	SAP053A	GQ900413.1	260066115	20672	TRUE
aureus	p21	NC_002517.1	10956174	20719	TRUE
aureus	SAP073A	GQ900425.1	260066127	20729	TRUE
aureus	pSaa6159	CP002115.1	302334329	20730	TRUE
aureus	pWBG757	GQ900397.1	260066099	20730	TRUE
aureus	pWBG763	GQ900467.1	260066169	20730	TRUE
aureus	65-1322	NZ_GG700565.1	257428637	22093	TRUE
aureus	SAP058A	GQ900479.1	260177105	22439	TRUE
aureus	pSK62	GQ900446.1	260066148	22694	TRUE
aureus	pSA1379	NC_007931.1	90969148	22787	TRUE
aureus	SAP060A	GQ900416.1	260066118	22987	TRUE
aureus	A8115_con_1.21	NZ_ACKG01000021.1	258443280	22988	TRUE
aureus	SAP051A	GQ900410.1	260066112	23059	TRUE
aureus	M876	NZ_GG700623.1	257436870	23214	TRUE
aureus	E1410	NZ_GG700609.1	257433966	23259	TRUE
aureus	A8117	NZ_ACYO01000019.1	282895185	23292	TRUE
aureus	M1015	NZ_GG749015.1	293550561	23501	TRUE
aureus	M809	NZ_GG749324.1	293511852	23537	TRUE
aureus	pSK76	GQ900444.1	260066146	23983	TRUE
aureus	C101_1.21	NZ_GG730140.1	282926050	24019	TRUE
aureus	WBG10049	NZ_GG730219.1	282912686	24446	TRUE
aureus	pWBG756	GQ900472.1	260177098	24456	TRUE
aureus	TCH60_unnamed	NC_017345.1	384868560	24491	TRUE
aureus	58-424_3	NZ_GG749073.1	293509085	24634	TRUE
aureus	A9635	NZ_ACKI01000002.1	258422557	24653	TRUE
aureus	CA-347	NC_021552.1	514064933	24653	TRUE
aureus	pN315	NC_003140.1	16119200	24653	TRUE
aureus	pWBG752	GQ900394.1	260066096	24654	TRUE
aureus	pST75	NC_016942.1	379793806	24853	TRUE
aureus	SAP049A	GQ900407.1	260066109	25022	TRUE
aureus	pWBG755	GQ900471.1	260177097	25607	TRUE
aureus	pPM1	NC_019148.1	410655997	25961	TRUE
aureus	SAP063A	GQ900418.1	260066120	26016	TRUE
aureus	SAP059A	GQ900480.1	260177106	26243	TRUE
aureus	SAP065B	GQ900481.1	260177107	26750	TRUE
aureus	pWBG761	GQ900474.1	260177100	26838	TRUE
aureus	SAP071A	GQ900485.1	260177111	26883	TRUE
aureus	p18807-P03	CP002135.1	304381946	26972	TRUE
aureus	pUSA300HOUMR	NC_010063.1	161510924	27041	TRUE
aureus	p18808-P03	CP002137.1	304382043	27059	TRUE
aureus	p18810-P03	NC_018963.1	410655288	27067	TRUE
aureus	SAP050A	GQ900409.1	260066111	27067	TRUE
aureus	p18806-P03	CP002134.1	304381909	27068	TRUE
aureus	pLAC-P03	CP002149.1	304389212	27068	TRUE
aureus	SAP015A	GQ900380.1	260066082	27068	TRUE
aureus	SAP046A	GQ900403.1	260066105	27068	TRUE
aureus	p18805-03	CP002132.1	304380339	27069	TRUE
aureus	p18811-03	CP002143.1	304386437	27070	TRUE
aureus	SAP056A	GQ900478.1	260177104	27128	TRUE
aureus	M0408_conjugative	AIWO01000029	477787193	27223	TRUE
aureus	SAP012A	GQ900377.1	260066079	27267	TRUE
aureus	A9781	NZ_ACKL01000034.1	256402493	27268	TRUE
aureus	pWBG744	GQ900398.1	260066100	27268	TRUE
aureus	SAP048A	GQ900406.1	260066108	27268	TRUE
aureus	SAP074A	GQ900426.1	260066128	27268	TRUE
aureus	pLUH02	FR714929.1	312831055	27271	TRUE
aureus	pZ172_1	NC_022610.1	554652311	27326	TRUE
aureus	p19231-P03	CP002147.1	304388562	27425	TRUE
aureus	SAP019A	GQ900385.1	260066087	27435	TRUE
aureus	pSK67	NC_019010.1	410108987	27439	TRUE
aureus	A8819	NZ_ADJK01000020.1	295407577	27798	TRUE
aureus	pWBG759	GQ900401.1	260066103	28384	TRUE
aureus	p18809-P04	CP002146.1	304388018	28404	TRUE
aureus	SAP047A	NC_013331.1	260667553	28974	TRUE
aureus	pI258	GQ900378.1	260066080	29254	TRUE
aureus	SAP104C	GQ900498.1	260177124	29343	TRUE
aureus	SAP070B	GQ900484.1	260177110	29531	TRUE
aureus	pSK59	GQ900488.1	260177114	29570	TRUE
aureus	pTW20_1	FN433597.1	269942301	29585	TRUE
aureus	SAP027A	GQ900388.1	260066090	29646	TRUE
aureus	pSJH101	NC_009619.1	150375692	30429	TRUE
aureus	pSJH901	NC_009477.1	148244139	30429	TRUE
aureus	SAP064A	GQ900419.1	260066121	30857	TRUE
aureus	pSK57	GQ900493.1	260177119	31164	TRUE
aureus	pSK80	GQ900492.1	260177118	31314	TRUE
aureus	SAP066A	GQ900482.1	260177108	32122	TRUE
aureus	SAP101A	GQ900495.1	260177121	32163	TRUE
aureus	pI3T3	NC_020565.1	469823627	32184	TRUE
aureus	SAP052A	GQ900412.1	260066114	32445	TRUE
aureus	SAP017A	GQ900382.1	260066084	32650	TRUE
aureus	pI6T6	NC_020567.1	472455813	32700	TRUE
aureus	pCM05	GQ900387.1	260066089	33660	TRUE
aureus	pWBG747	GQ900399.1	260066101	33701	TRUE
aureus	pWBG746	GQ900390.1	260066092	33702	TRUE
aureus	D139	GG730186.1	282317966	33841	TRUE
aureus	pSK64	GQ915268.1	260066073	34784	TRUE
aureus	pEDINA	NC_010077.1	161598491	34986	TRUE
aureus	SAP076A	GQ900427.1	260066129	35114	TRUE
aureus	pSK60	GQ915267.1	260066072	35175	TRUE
aureus	pSK74	GQ915266.1	260066071	35327	TRUE
aureus	pTZ2162	NC_010419.1	170780412	35380	TRUE
aureus	SAP078A	GQ900430.1	260066132	35508	TRUE
aureus	SAP077A	GQ900428.1	260066130	35510	TRUE
aureus	pSK79	GQ900489.1	260177115	35850	TRUE
aureus	SAP102A	GQ900496.1	260177122	36082	TRUE
aureus	pSK21	GQ900490.1	260177116	37046	TRUE
aureus	SAP075A	GQ900486.1	260177112	37050	TRUE
aureus	SAP067A	GQ900483.1	260177109	37206	TRUE
aureus	SAP054A	GQ900477.1	260177103	37475	TRUE
aureus	pWBG749	GQ900391.1	260066093	38087	TRUE
aureus	pWBG745	NC_013325.1	260667421	38204	TRUE
aureus	pETB	NC_003265.1	17227177	38211	TRUE
aureus	pSK53	GQ915270.1	260066075	38886	TRUE
aureus	pV030-8	NC_010279.1	166153441	39041	TRUE
aureus	SAP057A	GQ900415.1	260066117	39308	TRUE
aureus	pSK23	GQ900491.1	260177117	41993	TRUE
aureus	SAP082A	GQ900434.1	260066136	44116	TRUE
aureus	pWBG748	GQ915265.1	260066070	44964	TRUE
aureus	pSK156	GQ900448.1	260066150	45052	TRUE
aureus	SAP079A	GQ900432.1	260066134	47322	TRUE
aureus	pGO1	NC_012547.1	226464389	54000	TRUE
aureus	pWBG762	GQ900475.1	260177101	54023	TRUE
aureus	pLW043	NC_005054.1	33416233	57889	TRUE
epidermis	SAP045A	NC_013374.1	260874695	37564	TRUE
epidermis	SAP106A	NC_013379.2	295442249	38556	TRUE
epidermis	SAP016A	NC_013372.1	260871249	43807	TRUE
epidermis	Epidermis_conjugative	AHLC01000011.1	374820261	43970	TRUE
simulans	pACK5	NC_015176.1	325106550	3191	TRUE
simulans	pACK2	NC_015173.2	506971236	37683	TRUE
warneri	pPI-2	NC_005208.1	38257120	2779	TRUE
arlettae	pSS-03	NC_016054.1	352681189	7122	FALSE
aureus	pSN2	NC_005565.1	42761428	1288	FALSE
aureus	SAP093B	NC_013310.1	410108954	1290	FALSE
aureus	pDLK3	NC_013969.1	292657203	1365	FALSE
aureus	pAVY	NC_013451.1	262225764	1442	FALSE
aureus	pSK6	NC_001995.1	10956171	1551	FALSE
aureus	SAP104B	GQ900451.2	282166108	1552	FALSE
aureus	pSK3	NC_001994.1	10956168	1658	FALSE
aureus	pNVH99	AJ296103.1	11124600	2239	FALSE
aureus	pLUH01	NC_017346.1	384863394	2241	FALSE
aureus	pWBG754	GQ900396.1	260066098	2241	FALSE
aureus	TCH70_1	NZ_ACHH02000015.1	300912861	2300	FALSE
aureus	pS1e	NZ_AUPS01000034.1	544872643	2362	FALSE
aureus	A6300	NZ_ACKF01000018.1	258445547	2366	FALSE
aureus	p9b	NC_019143.1	410655971	2367	FALSE
aureus	SAP087A	GQ900439.1	260066141	2396	FALSE
aureus	pWBG764	GQ900468.1	260066170	2397	FALSE
aureus	A9765	NZ_ACSN01000068.1	282929330	2399	FALSE
aureus	A9719	NZ_ACKJ01000014.1	258420073	2402	FALSE
aureus	pDLK1	NC_019139.1	410655957	2402	FALSE
aureus	pKH20	NC_010686.1	188039005	2412	FALSE
aureus	SAP078B	GQ900431.1	260066133	2415	FALSE
aureus	pKH8	U50077.1	1236637	2417	FALSE
aureus	Cn1	NC_022228.1	537462731	2472	FALSE
aureus	CF-Marseille	NZ_CABA01000093.1	221079778	2473	FALSE
aureus	p19321-P01	NC_018969.1	410655417	2473	FALSE
aureus	pE5	M17990.1	153063	2473	FALSE
aureus	pKH19	NC_010685.1	188039008	2473	FALSE
aureus	pWBG738	NC_007209.1	71558996	2473	FALSE
aureus	pWBG751	GQ900393.1	260066095	2473	FALSE
aureus	pT48	NC_001395.1	9507387	2475	FALSE
aureus	TCH130	NZ_ACHD01000266.1	224922483	2476	FALSE
aureus	TCH959	NZ_AASB02000192.1	225353765	2476	FALSE
aureus	pKH4	U81980.1	1848267	2487	FALSE
aureus	pKH21	NC_010684.1	188039011	2531	FALSE
aureus	A5948_3	NZ_ACKD01000027.1	258451705	2562	FALSE
aureus	pS1d	NZ_AUPS01000033.1	544872642	2649	FALSE
aureus	pNVH01	NC_004562.1	28261693	2650	FALSE
aureus	pUR5425	NC_019146.1	410655987	2690	FALSE
aureus	pBMSa1	AY541446.1	44985410	2750	FALSE
aureus	pKH15	NC_010427.1	170780406	2907	FALSE
aureus	pBMb9393	NC_021657.1	521147365	2908	FALSE
aureus	pDLK2	GU562625.1	291032728	2908	FALSE
aureus	SAP065A	GQ900420.1	260066122	2908	FALSE
aureus	pKH13	NC_010426.1	170780403	2909	FALSE
aureus	pC194	NC_002013.1	10956139	2910	FALSE
aureus	pS0385-3	AM990995.1	283471940	3158	FALSE
aureus	pE194	NC_005908.1	49489772	3728	FALSE
aureus	pSBK203	U35036.1	1015405	3780	FALSE
aureus	pNS1	M16217.1	150832	3879	FALSE
aureus	pS1c	NZ_AUPS01000031.1	544872637	3899	FALSE
aureus	SAP085B	GQ900438.1	260066140	3961	FALSE
aureus	pKH7	NC_002096.1	10956155	4118	FALSE
aureus	C101_1.1	NZ_GG730120.1	282922259	4278	FALSE
aureus	M899	NZ_GG730190.1	282912712	4368	FALSE
aureus	pS0385-2	AM990994.1	283471934	4381	FALSE
aureus	pS123b	NZ_AUPU01000024.1	544872931	4397	FALSE
aureus	pS194	NC_005564.1	42761423	4397	FALSE
aureus	pKH6	U38428.1	1052997	4439	FALSE
aureus	pUSA02	NC_007791.1	87159843	4439	FALSE
aureus	SAP085A	GQ900437.1	260066139	4439	FALSE
aureus	SAP093A	GQ900441.1	260066143	4439	FALSE
aureus	SAP094A	GQ900443.1	260066145	4439	FALSE
aureus	SAP095A	GQ900445.1	260066147	4439	FALSE
aureus	pT181	NC_006629.2	77102894	4440	FALSE
aureus	pKH17	NC_010284.1	166153459	4441	FALSE
aureus	pKH16	NC_010262.1	165975441	4442	FALSE
aureus	ATCC BAA-39	NZ_AEEK01000040.1	304380005	4457	FALSE
aureus	A8115_con_1.2	NZ_ACKG01000002.1	258440600	4498	FALSE
aureus	SAP060B	GQ900417.1	260066119	4498	FALSE
aureus	MR1_139	NZ_ACZQ01000139.1	295823321	4522	FALSE
aureus	JKD6009	NZ_ABSA01000025.1	194045651	4548	FALSE
aureus	pUB110	NC_001384.1	9507338	4548	FALSE
aureus	A10102	NZ_ACSO01000036.1	282929825	4554	FALSE
aureus	A6300_2	NZ_ACKF01000048.1	258447669	4554	FALSE
aureus	A6244	NZ_ACKE01000028.1	258448810	4555	FALSE
aureus	A9763	NZ_ACKK01000035.1	258416007	4555	FALSE
aureus	pC221	NC_006977.1	211774469	4555	FALSE
aureus	pTZ4	NC_010111.1	162145842	4555	FALSE
aureus	A5937	NZ_ACKC01000002.1	258453350	4556	FALSE
aureus	CF-Marseille_2	NZ_CABA01000045.1	221079730	4556	FALSE
aureus	SAP084A	GQ900436.1	260066138	4595	FALSE
aureus	SAP089A	NC_013308.1	410108952	4595	FALSE
aureus	MR1_138	NZ_ACZQ01000138.1	295823320	4604	FALSE
aureus	pC223	AY355285.1	33868600	4608	FALSE
aureus	pKKS49	NC_019149.1	410656020	4809	FALSE
aureus	pS1b	NZ_AUPS01000028.1	544872628	4810	FALSE
aureus	A9754	NZ_ADJI01000035.1	294850799	4947	FALSE
aureus	58-424_1	NZ_GG749054.1	293495419	5143	FALSE
aureus	pS0385-1	AM990993.1	283471929	5246	FALSE
aureus	pCPS49	NC_019142.1	410655967	5292	FALSE
aureus	pS1a	NZ_AUPS01000027.1	544872623	5386	FALSE
aureus	pS94a	NZ_AUPW01000021.1	544873194	5442	FALSE
aureus	pVGA	NC_011605.1	215401543	5713	FALSE
aureus	pCPS32	NC_019141.1	410655963	5718	FALSE
aureus	pJ3358	NC_001763.1	10956144	6024	FALSE
aureus	pUR3912	NC_020183.2	507527156	6176	FALSE
aureus	pKKS627	NC_014156.1	296274672	6242	FALSE
aureus	pSA8589	NC_021230.1	502045013	6962	FALSE
aureus	pMSA16	NC_019144.1	410655974	7054	FALSE
aureus	pUR4128	NC_019147.1	410655990	7567	FALSE
aureus	pUR2355	NC_019145.1	410655980	7609	FALSE
aureus	pRJ6	NC_011522.1	212383450	7904	FALSE
aureus	pS130a	NZ_AUPT01000023.1	544872828	8882	FALSE
aureus	pSK17	GQ900513.1	260066065	9968	FALSE
aureus	pRJ9	AF447813.1	25045961	10406	FALSE
aureus	SAP077B	NC_013341.1	260667563	13342	FALSE
aureus	pKKS832	FN377602.2	295980134	14362	FALSE
aureus	pS123a	NZ_AUPU01000021.1	544872918	14896	FALSE
aureus	SAP099B	GQ900449.1	260066151	16428	FALSE
aureus	pAVX	NC_013453.1	262260515	17256	FALSE
aureus	pCH91	NC_020227.1	448819501	17515	FALSE
aureus	pUB101	NC_005127.1	37595761	21845	FALSE
aureus	SAP015B	GQ900500.1	260066052	21860	FALSE
aureus	p11819-97	NC_017350.1	385782932	22317	FALSE
aureus	VRSAp	NC_002774.1	14141823	25107	FALSE
aureus	SAP105A	NC_013377.1	260874698	26236	FALSE
aureus	68-397	NZ_GG700590.1	257431573	27097	FALSE
aureus	pSK77	GQ900494.1	260177120	27694	FALSE
aureus	pSK1	NC_014369.1	302344722	28150	FALSE
aureus	SAP103A	GQ900497.1	260177123	29258	FALSE
aureus	pWBG753	GQ900395.1	260066097	30047	FALSE
aureus	p18813-P03	NC_018967.1	410655332	30127	FALSE
aureus	pUSA03	NC_007792.1	87159847	37136	FALSE
aureus	pI5S5	NC_020535.1	469816294	37285	FALSE
aureus	pWBG758	NC_013329.1	260667551	38045	FALSE
aureus	pSA737	NC_021076.1	484868062	39287	FALSE
aureus	pPR9	NC_013653.1	281427745	41715	FALSE
aureus	SAP069A	GQ900422.1	260066124	42198	FALSE
aureus	SAP080A	GQ900433.1	260066135	43892	FALSE
aureus	pSK41	AF051917.1	3676412	46445	FALSE
aureus	SAP014A	GQ900379.1	260066081	50429	FALSE
aureus	SAP068A	GQ900421.1	260066123	50500	FALSE
aureus	pETB	NC_022598.1	555229551	60563	FALSE
chromogenes	pLNU8	NC_008352.1	114883965	2278	FALSE
chromogenes	pLNU4	NC_007771.1	86559681	2561	FALSE
chromogenes	pLNU9	NC_008354.1	114884166	3783	FALSE
epidermis	pBE131	NC_001390.1	9507369	2355	FALSE
epidermis	pSepCH	NC_003969.1	21326195	2391	FALSE
epidermis	pSK108	NC_013395.1	260899099	2418	FALSE
epidermis	SAP108D	NC_013392.2	295442291	2422	FALSE
epidermis	pLNU6	NC_008356.1	114881553	2546	FALSE
epidermis	pSE-12228-01	NC_005008.1	32470588	4439	FALSE
epidermis	SAP108C	NC_013391.1	260894455	4572	FALSE
epidermis	pSK103	NC_013394.1	260899098	4607	FALSE
epidermis	pSE-12228-02	NC_005007.1	32470581	4679	FALSE
epidermis	SAP108B	NC_013390.1	260894454	6206	FALSE
epidermis	pSE-12228-06	NC_005003.1	32470520	6585	FALSE
epidermis	SAP110B	NC_013384.1	260874705	6794	FALSE
epidermis	pUR3937	NC_019304.1	410688782	7082	FALSE
epidermis	pUR3036	NC_019303.1	410688772	7209	FALSE
epidermis	pSE-12228-03	NC_005006.1	32470572	8007	FALSE
epidermis	pSK639	NC_005566.1	42761430	8013	FALSE
epidermis	SAP106B	NC_013380.1	260874701	8435	FALSE
epidermis	SAP107B	NC_013382.1	260874703	10445	FALSE
epidermis	pSE-12228-04	NC_005005.1	32470555	17261	FALSE
epidermis	pSK105	NC_013393.1	260899097	23263	FALSE
epidermis	pSE-12228-05	NC_005004.1	32470532	24365	FALSE
epidermis	SAP108A	NC_013389.1	260894453	24518	FALSE
epidermis	SAP110A	NC_013383.1	260874704	24711	FALSE
epidermis	pSERP	NC_006663.1	57854744	27310	FALSE
epidermis	pSWS47	NC_022618.1	556195182	28743	FALSE
epidermis	SAP107A	NC_013381.1	260874702	42623	FALSE
equorum	pSEQU3	NZ_AVBD01000026.1	544930969	4846	FALSE
equorum	pSEQU2	NZ_AVBD01000024.1	544930963	8832	FALSE
equorum	pSEQU1	NZ_AVBD01000023.1	544930951	15628	FALSE
haemolyticus	pSHaeA	NC_007169.1	68535043	2300	FALSE
haemolyticus	pSHaeB	NC_007170.1	68535047	2366	FALSE
haemolyticus	pLNU3	NC_007770.1	86559537	2591	FALSE
haemolyticus	pLNU7	NC_008353.1	114881871	2602	FALSE
haemolyticus	pSHaeC	NC_007171.1	68535050	8180	FALSE
hyicus	hyicus_unnamed	NC_016137.1	410687378	1719	FALSE
hyicus	p7313178-1	NC_016140.1	410687387	2407	FALSE
hyicus	p9811071-1	NC_016139.1	410687382	4019	FALSE
hyicus	pKKS966	NC_015171.1	325106579	4957	FALSE
hyicus	pSTE1	NC_020237.1	449265371	11951	FALSE
lentus	pSTE2	NC_006871.1	60677337	6913	FALSE
lugdunensis	pLUG10	NC_002093.1	10956775	3117	FALSE
pasteuri	pSP187	NC_007167.1	70724727	5550	FALSE
saprophyticus	pSES22	NC_007621.1	82749772	4040	FALSE
saprophyticus	pSSP2	NC_007352.1	73663802	22870	FALSE
saprophyticus	pSSAP2	NC_016643.1	374325406	36907	FALSE
saprophyticus	pSSP1	NC_007351.1	73663756	38454	FALSE
saprophyticus	pSSAP1	NC_015432.1	330827429	66104	FALSE
sciuri	pC194-like	NC_010626.1	187729629	2908	FALSE
sciuri	pACK6	NC_006974.1	62868688	4431	FALSE
sciuri	pSCFS1	NC_005076.1	34328027	17108	FALSE
simulans	pLNU5	NC_008351.1	114882150	2531	FALSE
simulans	pLNU2	NC_007769.1	86559540	2841	FALSE
simulans	pACK4	NC_013033.1	254732688	3592	FALSE
simulans	pACK3	NC_013945.1	291246391	28613	FALSE
simulans	pACK1	NC_013944.1	291246341	55171	FALSE
sp. 693-2	SAP008A	NC_013371.1	260871248	9968	FALSE
sp. 693-2	pLEW6932	NC_009130.1	133757033	51514	FALSE
sp. CDC25	SAP018B	NC_013388.1	260894452	8226	FALSE
sp. CDC25	SAP018A	NC_013387.1	260894451	32487	FALSE
sp. CDC3	SAP020A	NC_013373.1	260874694	64909	FALSE
warneri	pvSw7	NC_020269.1	449338649	2937	FALSE
warneri	pvSw3	NC_020265.1	449338585	3352	FALSE
warneri	pSZ4	NC_020165.1	445060929	4374	FALSE
warneri	pvSw6	NC_020268.1	449338638	6212	FALSE
warneri	pvSw2	NC_020264.1	449338574	8232	FALSE
warneri	pvSw1	NC_020274.1	462045533	13186	FALSE
warneri	pvSw5	NC_020267.1	449338615	16515	FALSE
warneri	pvSw4	NC_020266.1	449338590	19866	FALSE
warneri	pPI-1	NC_005207.3	380349968	30201	FALSE
