# Supplementary material for: Origin-of-transfer sequences facilitate mobilisation of non-conjugative antimicrobial-resistance plasmids in Staphylococcus aureus
Source: Nucleic Acids Res. 2015 Aug 3;43(16):7971–83. doi: 10.1093/nar/gkv755 (PMC4652767; doi:10.1093/nar/gkv755)
Supplement: SUPPLEMENTARY DATA [file supp_gkv755_nar-01460-h-2015-File007.xls]

## Sheet: S2_Dataset
Ref	Plasmid_name	OriT_type	Sequence_variant	Sequence
GQ915265.1	pWBG748	OT49	A	TGTCACAAAAATGTGACACTAGGTGTTTTTATGATATCACTATGAAATGTCCTAAAACCCTTGGAATGTCTGGCTTTGCCAGACCTATCATTGTCCGATGATAGCAAATTCCCCTTATGCTCTTA
GQ900391.1	pWBG749	OT49	A	TGTCACAAAAATGTGACACTAGGTGTTTTTATGATATCACTATGAAATGTCCTAAAACCCTTGGAATGTCTGGCTTTGCCAGACCTATCATTGTCCGATGATAGCAAATTCCCCTTATGCTCTTA
NC_019148.1	pPM1	OT49	B	TGTCACAAAAGTGTGACACTACAGCTTTTTATGATATCACTTTAAAATTACTTAAAACCCTTGGAATGTCTGGCTTTGCCAGACCTATCATTTTTGAATGATAGCAAATTCCCCTTATGCTCTTA
NC_023278.1	pSA268	OT49	B	TGTCACAAAAGTGTGACACTACAGCTTTTTATGATATCACTTTAAAATTACTTAAAACCCTTGGAATGTCTGGCTTTGCCAGACCTATCATTTTTGAATGATAGCAAATTCCCCTTATGCTCTTA
NC_005020.1	pKH3	OT49	C	TGTAACAAAAGTGTGACACTACAGCTTTTTATGATATCACTTTAAAATTACTTAAAACCCTTGGAATGTCTGGCTTTGCCAGACCTATCATTTTTGAATGATAGCAAATTCTCCTTATGCTCTTA
NC_010687.1	pKH12	OT49	D	TGTCACAAAAGTGTGACACTACAGCTTTTTATGATATCACTTTAAAATTACTTAAAACCCTTGGAATGTCTGGCTTTGCCAGACCTATCATTTTTGAATGATAGCAAATTCTCCTTATGCTCTTA
FN433598.1	pTW20_2	OT49	D	TGTCACAAAAGTGTGACACTACAGCTTTTTATGATATCACTTTAAAATTACTTAAAACCCTTGGAATGTCTGGCTTTGCCAGACCTATCATTTTTGAATGATAGCAAATTCTCCTTATGCTCTTA
GQ900471.1	pWBG755	OT49	D	TGTCACAAAAGTGTGACACTACAGCTTTTTATGATATCACTTTAAAATTACTTAAAACCCTTGGAATGTCTGGCTTTGCCAGACCTATCATTTTTGAATGATAGCAAATTCTCCTTATGCTCTTA
GQ900473.1	pWBG760	OT49	D	TGTCACAAAAGTGTGACACTACAGCTTTTTATGATATCACTTTAAAATTACTTAAAACCCTTGGAATGTCTGGCTTTGCCAGACCTATCATTTTTGAATGATAGCAAATTCTCCTTATGCTCTTA
NC_022610.1	pZ172_1	OT49	D	TGTCACAAAAGTGTGACACTACAGCTTTTTATGATATCACTTTAAAATTACTTAAAACCCTTGGAATGTCTGGCTTTGCCAGACCTATCATTTTTGAATGATAGCAAATTCTCCTTATGCTCTTA
GQ900480.1	SAP059A	OT49	D	TGTCACAAAAGTGTGACACTACAGCTTTTTATGATATCACTTTAAAATTACTTAAAACCCTTGGAATGTCTGGCTTTGCCAGACCTATCATTTTTGAATGATAGCAAATTCTCCTTATGCTCTTA
GQ900423.1	SAP070A	OT49	D	TGTCACAAAAGTGTGACACTACAGCTTTTTATGATATCACTTTAAAATTACTTAAAACCCTTGGAATGTCTGGCTTTGCCAGACCTATCATTTTTGAATGATAGCAAATTCTCCTTATGCTCTTA
GQ900450.2	SAP104A	OT49	D	TGTCACAAAAGTGTGACACTACAGCTTTTTATGATATCACTTTAAAATTACTTAAAACCCTTGGAATGTCTGGCTTTGCCAGACCTATCATTTTTGAATGATAGCAAATTCTCCTTATGCTCTTA
GQ900475.1	pWBG762	OT49	E	TGTCACAAAAGTGTGACACTACAGCTTTTTATGATATCACTTTAAAATTACTTAAAACCCTTGGAATGTCTGGCTTTGCCAGACCTATCGTTTTTGAATGATAGCAAATTCTCCTTATGCTCTTA
NZ_ACKG01000021.1	A8115_cont1.21	OT49	F	TGTCACAAAAGCGTGACACTACAGCTTTTTATGATATCACTTTAAAATTACTTAAAACCCTTAGAATGTCTGGCTTTGCCAGACCTATCATTTTTGAATGATAGCAAATTCTCCTTATGCTCTTA
NZ_ACYO01000019.1	A8117_cont1.19	OT49	F	TGTCACAAAAGCGTGACACTACAGCTTTTTATGATATCACTTTAAAATTACTTAAAACCCTTAGAATGTCTGGCTTTGCCAGACCTATCATTTTTGAATGATAGCAAATTCTCCTTATGCTCTTA
NZ_ADJK01000020.1	A8819_cont1.20	OT49	F	TGTCACAAAAGCGTGACACTACAGCTTTTTATGATATCACTTTAAAATTACTTAAAACCCTTAGAATGTCTGGCTTTGCCAGACCTATCATTTTTGAATGATAGCAAATTCTCCTTATGCTCTTA
NZ_ACKL01000034.1	A9781_cont1.34	OT49	F	TGTCACAAAAGCGTGACACTACAGCTTTTTATGATATCACTTTAAAATTACTTAAAACCCTTAGAATGTCTGGCTTTGCCAGACCTATCATTTTTGAATGATAGCAAATTCTCCTTATGCTCTTA
CP002147.1	p19321-P03	OT49	F	TGTCACAAAAGCGTGACACTACAGCTTTTTATGATATCACTTTAAAATTACTTAAAACCCTTAGAATGTCTGGCTTTGCCAGACCTATCATTTTTGAATGATAGCAAATTCTCCTTATGCTCTTA
FR714929.1	pLUH02	OT49	F	TGTCACAAAAGCGTGACACTACAGCTTTTTATGATATCACTTTAAAATTACTTAAAACCCTTAGAATGTCTGGCTTTGCCAGACCTATCATTTTTGAATGATAGCAAATTCTCCTTATGCTCTTA
NC_019010.1	pSK67	OT49	F	TGTCACAAAAGCGTGACACTACAGCTTTTTATGATATCACTTTAAAATTACTTAAAACCCTTAGAATGTCTGGCTTTGCCAGACCTATCATTTTTGAATGATAGCAAATTCTCCTTATGCTCTTA
GQ900398.1	pWBG744	OT49	F	TGTCACAAAAGCGTGACACTACAGCTTTTTATGATATCACTTTAAAATTACTTAAAACCCTTAGAATGTCTGGCTTTGCCAGACCTATCATTTTTGAATGATAGCAAATTCTCCTTATGCTCTTA
GQ900377.1	SAP012A	OT49	F	TGTCACAAAAGCGTGACACTACAGCTTTTTATGATATCACTTTAAAATTACTTAAAACCCTTAGAATGTCTGGCTTTGCCAGACCTATCATTTTTGAATGATAGCAAATTCTCCTTATGCTCTTA
GQ900406.1	SAP048A	OT49	F	TGTCACAAAAGCGTGACACTACAGCTTTTTATGATATCACTTTAAAATTACTTAAAACCCTTAGAATGTCTGGCTTTGCCAGACCTATCATTTTTGAATGATAGCAAATTCTCCTTATGCTCTTA
GQ900416.1	SAP060A	OT49	F	TGTCACAAAAGCGTGACACTACAGCTTTTTATGATATCACTTTAAAATTACTTAAAACCCTTAGAATGTCTGGCTTTGCCAGACCTATCATTTTTGAATGATAGCAAATTCTCCTTATGCTCTTA
GQ900426.1	SAP074A	OT49	F	TGTCACAAAAGCGTGACACTACAGCTTTTTATGATATCACTTTAAAATTACTTAAAACCCTTAGAATGTCTGGCTTTGCCAGACCTATCATTTTTGAATGATAGCAAATTCTCCTTATGCTCTTA
GQ900387.1	pCM05	OT49	G	TGTCACAAAAGTGTGACACTACAGCTTTTTATGATATCACTTTAAAATTACTTAAAACCCTTGGAATGTCTGGCTTTGCCAGACCTATTATTTTTGAATGATAGCAAATTCTCCTTATGCTCTTA
NC_020565.1	pI3T3	OT49	G	TGTCACAAAAGTGTGACACTACAGCTTTTTATGATATCACTTTAAAATTACTTAAAACCCTTGGAATGTCTGGCTTTGCCAGACCTATTATTTTTGAATGATAGCAAATTCTCCTTATGCTCTTA
NC_020567.1	pI6T6	OT49	G	TGTCACAAAAGTGTGACACTACAGCTTTTTATGATATCACTTTAAAATTACTTAAAACCCTTGGAATGTCTGGCTTTGCCAGACCTATTATTTTTGAATGATAGCAAATTCTCCTTATGCTCTTA
GQ900490.1	pSK21	OT49	G	TGTCACAAAAGTGTGACACTACAGCTTTTTATGATATCACTTTAAAATTACTTAAAACCCTTGGAATGTCTGGCTTTGCCAGACCTATTATTTTTGAATGATAGCAAATTCTCCTTATGCTCTTA
GQ900491.1	pSK23	OT49	G	TGTCACAAAAGTGTGACACTACAGCTTTTTATGATATCACTTTAAAATTACTTAAAACCCTTGGAATGTCTGGCTTTGCCAGACCTATTATTTTTGAATGATAGCAAATTCTCCTTATGCTCTTA
GQ915270.1	pSK53	OT49	G	TGTCACAAAAGTGTGACACTACAGCTTTTTATGATATCACTTTAAAATTACTTAAAACCCTTGGAATGTCTGGCTTTGCCAGACCTATTATTTTTGAATGATAGCAAATTCTCCTTATGCTCTTA
GQ900493.1	pSK57	OT49	G	TGTCACAAAAGTGTGACACTACAGCTTTTTATGATATCACTTTAAAATTACTTAAAACCCTTGGAATGTCTGGCTTTGCCAGACCTATTATTTTTGAATGATAGCAAATTCTCCTTATGCTCTTA
GQ900488.1	pSK59	OT49	G	TGTCACAAAAGTGTGACACTACAGCTTTTTATGATATCACTTTAAAATTACTTAAAACCCTTGGAATGTCTGGCTTTGCCAGACCTATTATTTTTGAATGATAGCAAATTCTCCTTATGCTCTTA
GQ915267.1	pSK60	OT49	G	TGTCACAAAAGTGTGACACTACAGCTTTTTATGATATCACTTTAAAATTACTTAAAACCCTTGGAATGTCTGGCTTTGCCAGACCTATTATTTTTGAATGATAGCAAATTCTCCTTATGCTCTTA
GQ915268.1	pSK64	OT49	G	TGTCACAAAAGTGTGACACTACAGCTTTTTATGATATCACTTTAAAATTACTTAAAACCCTTGGAATGTCTGGCTTTGCCAGACCTATTATTTTTGAATGATAGCAAATTCTCCTTATGCTCTTA
GQ915266.1	pSK74	OT49	G	TGTCACAAAAGTGTGACACTACAGCTTTTTATGATATCACTTTAAAATTACTTAAAACCCTTGGAATGTCTGGCTTTGCCAGACCTATTATTTTTGAATGATAGCAAATTCTCCTTATGCTCTTA
GQ900489.1	pSK79	OT49	G	TGTCACAAAAGTGTGACACTACAGCTTTTTATGATATCACTTTAAAATTACTTAAAACCCTTGGAATGTCTGGCTTTGCCAGACCTATTATTTTTGAATGATAGCAAATTCTCCTTATGCTCTTA
GQ900492.1	pSK80	OT49	G	TGTCACAAAAGTGTGACACTACAGCTTTTTATGATATCACTTTAAAATTACTTAAAACCCTTGGAATGTCTGGCTTTGCCAGACCTATTATTTTTGAATGATAGCAAATTCTCCTTATGCTCTTA
NC_016942.1	pST75	OT49	G	TGTCACAAAAGTGTGACACTACAGCTTTTTATGATATCACTTTAAAATTACTTAAAACCCTTGGAATGTCTGGCTTTGCCAGACCTATTATTTTTGAATGATAGCAAATTCTCCTTATGCTCTTA
FN433597.1	pTW20_1	OT49	G	TGTCACAAAAGTGTGACACTACAGCTTTTTATGATATCACTTTAAAATTACTTAAAACCCTTGGAATGTCTGGCTTTGCCAGACCTATTATTTTTGAATGATAGCAAATTCTCCTTATGCTCTTA
GQ900472.1	pWBG756	OT49	G	TGTCACAAAAGTGTGACACTACAGCTTTTTATGATATCACTTTAAAATTACTTAAAACCCTTGGAATGTCTGGCTTTGCCAGACCTATTATTTTTGAATGATAGCAAATTCTCCTTATGCTCTTA
GQ900474.1	pWBG761	OT49	G	TGTCACAAAAGTGTGACACTACAGCTTTTTATGATATCACTTTAAAATTACTTAAAACCCTTGGAATGTCTGGCTTTGCCAGACCTATTATTTTTGAATGATAGCAAATTCTCCTTATGCTCTTA
GQ900479.1	SAP058A	OT49	G	TGTCACAAAAGTGTGACACTACAGCTTTTTATGATATCACTTTAAAATTACTTAAAACCCTTGGAATGTCTGGCTTTGCCAGACCTATTATTTTTGAATGATAGCAAATTCTCCTTATGCTCTTA
GQ900419.1	SAP064A	OT49	G	TGTCACAAAAGTGTGACACTACAGCTTTTTATGATATCACTTTAAAATTACTTAAAACCCTTGGAATGTCTGGCTTTGCCAGACCTATTATTTTTGAATGATAGCAAATTCTCCTTATGCTCTTA
GQ900481.1	SAP065B	OT49	G	TGTCACAAAAGTGTGACACTACAGCTTTTTATGATATCACTTTAAAATTACTTAAAACCCTTGGAATGTCTGGCTTTGCCAGACCTATTATTTTTGAATGATAGCAAATTCTCCTTATGCTCTTA
GQ900482.1	SAP066A	OT49	G	TGTCACAAAAGTGTGACACTACAGCTTTTTATGATATCACTTTAAAATTACTTAAAACCCTTGGAATGTCTGGCTTTGCCAGACCTATTATTTTTGAATGATAGCAAATTCTCCTTATGCTCTTA
GQ900484.1	SAP070B	OT49	G	TGTCACAAAAGTGTGACACTACAGCTTTTTATGATATCACTTTAAAATTACTTAAAACCCTTGGAATGTCTGGCTTTGCCAGACCTATTATTTTTGAATGATAGCAAATTCTCCTTATGCTCTTA
GQ900485.1	SAP071A	OT49	G	TGTCACAAAAGTGTGACACTACAGCTTTTTATGATATCACTTTAAAATTACTTAAAACCCTTGGAATGTCTGGCTTTGCCAGACCTATTATTTTTGAATGATAGCAAATTCTCCTTATGCTCTTA
GQ900495.1	SAP101A	OT49	G	TGTCACAAAAGTGTGACACTACAGCTTTTTATGATATCACTTTAAAATTACTTAAAACCCTTGGAATGTCTGGCTTTGCCAGACCTATTATTTTTGAATGATAGCAAATTCTCCTTATGCTCTTA
GQ900498.1	SAP104C	OT49	G	TGTCACAAAAGTGTGACACTACAGCTTTTTATGATATCACTTTAAAATTACTTAAAACCCTTGGAATGTCTGGCTTTGCCAGACCTATTATTTTTGAATGATAGCAAATTCTCCTTATGCTCTTA
NZ_ACHC01000043.1	TCH60_contig00050	OT49	G	TGTCACAAAAGTGTGACACTACAGCTTTTTATGATATCACTTTAAAATTACTTAAAACCCTTGGAATGTCTGGCTTTGCCAGACCTATTATTTTTGAATGATAGCAAATTCTCCTTATGCTCTTA
NZ_GG730219.1	WBG10049_supercont1.12	OT49	G	TGTCACAAAAGTGTGACACTACAGCTTTTTATGATATCACTTTAAAATTACTTAAAACCCTTGGAATGTCTGGCTTTGCCAGACCTATTATTTTTGAATGATAGCAAATTCTCCTTATGCTCTTA
NC_017348.1	pLGA251	OT49	H	TGTCACAAAAGTGTGACAGTACAGCTTTTTATGATATCACTTTAAAATTACTTAAAACCCTTGGAATGTCTGGCTTTGCCAGACCTATCATTTTTGAATGATAGCAAATTCTCCTTATGCTCTTA
GQ900478.1	SAP056A	OT49	I	TGTCACAAAAATAAGACAGTACAGCTTTGTATGATATCACTTTAAAATAACTTAAAACCCTTGGAATGTCTGGCTTTGCCAGATCTATCATTTTTGAATGATAGCAAATTCTCCTTATGCTCTTA
NC_010428.1	pKH14	OT49	J	TGTCACAAAAATAAGACAGTACAGCTTTGTATGATATCACTTTAAAATACCTTAAAACCCCTGGAATGTCTGGCTTTGCCAGACCTATCATTTTTGAATGATAGCAAATTCTCCTTATGCTCTTA
CP002136.1	p18807-P01	OT49	K	TGTCACAAAAATAAGACAGTACAGCTTTGTATGATATCACTTTAAAATACCTTAAAACCCCTGGAATTTCTGGCTTTGCCAGACCTATCATTTTTGAATGAAAGCAAATTCTCCTTATGCTCTTA
CP002138.1	p18808-P01	OT49	L	TGTCACAAAAATAAGACAGTACAGCTTTGTATGATATCACTTTAAAATACCTTAAAACCCCTGGAATTTCTGGCTTTGCCAGACCTATCATTTTTGAATGATAGCAAATTCTCCTTATGCTCTTA
CP002144.1	p18811-P01	OT49	L	TGTCACAAAAATAAGACAGTACAGCTTTGTATGATATCACTTTAAAATACCTTAAAACCCCTGGAATTTCTGGCTTTGCCAGACCTATCATTTTTGAATGATAGCAAATTCTCCTTATGCTCTTA
NC_007790.1	pUSA01	OT49	L	TGTCACAAAAATAAGACAGTACAGCTTTGTATGATATCACTTTAAAATACCTTAAAACCCCTGGAATTTCTGGCTTTGCCAGACCTATCATTTTTGAATGATAGCAAATTCTCCTTATGCTCTTA
GQ900404.1	SAP046B	OT49	L	TGTCACAAAAATAAGACAGTACAGCTTTGTATGATATCACTTTAAAATACCTTAAAACCCCTGGAATTTCTGGCTTTGCCAGACCTATCATTTTTGAATGATAGCAAATTCTCCTTATGCTCTTA
GQ900408.1	SAP049B	OT49	L	TGTCACAAAAATAAGACAGTACAGCTTTGTATGATATCACTTTAAAATACCTTAAAACCCCTGGAATTTCTGGCTTTGCCAGACCTATCATTTTTGAATGATAGCAAATTCTCCTTATGCTCTTA
GQ900411.1	SAP051B	OT49	L	TGTCACAAAAATAAGACAGTACAGCTTTGTATGATATCACTTTAAAATACCTTAAAACCCCTGGAATTTCTGGCTTTGCCAGACCTATCATTTTTGAATGATAGCAAATTCTCCTTATGCTCTTA
NC_010077.1	EDINA	OT49	M	TGTCACAAAAGTGTGACACTACAGCTTTGTATGATATCACTTTAAAATTACTTAAAACCCTTGGAATGTCTGGCTTTGCCAGACCTATCATTTTTGAATGATAGCAAATTTCCCTTATGCTCTTA
GQ900448.1	pSK156	OT49	M	TGTCACAAAAGTGTGACACTACAGCTTTGTATGATATCACTTTAAAATTACTTAAAACCCTTGGAATGTCTGGCTTTGCCAGACCTATCATTTTTGAATGATAGCAAATTTCCCTTATGCTCTTA
GQ900390.1	pWBG746	OT49	M	TGTCACAAAAGTGTGACACTACAGCTTTGTATGATATCACTTTAAAATTACTTAAAACCCTTGGAATGTCTGGCTTTGCCAGACCTATCATTTTTGAATGATAGCAAATTTCCCTTATGCTCTTA
GQ900399.1	pWBG747	OT49	M	TGTCACAAAAGTGTGACACTACAGCTTTGTATGATATCACTTTAAAATTACTTAAAACCCTTGGAATGTCTGGCTTTGCCAGACCTATCATTTTTGAATGATAGCAAATTTCCCTTATGCTCTTA
GQ900472.1	pWBG756	OT49	N	TGTCACAAAAGTGTGACACTACAGCTTTGTATGATATCACTTTAAAATTACTTAAAACCCTTGGAATGTCTGGCCTTGCCAGATCTATCATTTTTGAATGATAGCAAATTTCCCTTATGCTCTTA
NC_017345.1	TCH60	OT49	N	TGTCACAAAAGTGTGACACTACAGCTTTGTATGATATCACTTTAAAATTACTTAAAACCCTTGGAATGTCTGGCCTTGCCAGATCTATCATTTTTGAATGATAGCAAATTTCCCTTATGCTCTTA
NC_017345.1	TCH60_plasmid	OT49	N	TGTCACAAAAGTGTGACACTACAGCTTTGTATGATATCACTTTAAAATTACTTAAAACCCTTGGAATGTCTGGCCTTGCCAGATCTATCATTTTTGAATGATAGCAAATTTCCCTTATGCTCTTA
NZ_GG730219.1	WBG10049_supercont1.12	OT49	N	TGTCACAAAAGTGTGACACTACAGCTTTGTATGATATCACTTTAAAATTACTTAAAACCCTTGGAATGTCTGGCCTTGCCAGATCTATCATTTTTGAATGATAGCAAATTTCCCTTATGCTCTTA
NZ_ADJJ01000025.1	A8796_cont1.25	OT49	O	TGTCACAAAAGTGTGACACTACAGCTTTGTATGATATCACTTTAAAATAACTTAAAACCCTTGGAATGTCTGGCCTTGCCAGATCTATCATTTTTGAATGATAGCAAATTTCCCTTATGCTCTTA
NZ_ACKI01000002.1	A9635_cont1.2	OT49	O	TGTCACAAAAGTGTGACACTACAGCTTTGTATGATATCACTTTAAAATAACTTAAAACCCTTGGAATGTCTGGCCTTGCCAGATCTATCATTTTTGAATGATAGCAAATTTCCCTTATGCTCTTA
NC_021552.1	CA-347	OT49	O	TGTCACAAAAGTGTGACACTACAGCTTTGTATGATATCACTTTAAAATAACTTAAAACCCTTGGAATGTCTGGCCTTGCCAGATCTATCATTTTTGAATGATAGCAAATTTCCCTTATGCTCTTA
CP002132.1	p18805-P03	OT49	O	TGTCACAAAAGTGTGACACTACAGCTTTGTATGATATCACTTTAAAATAACTTAAAACCCTTGGAATGTCTGGCCTTGCCAGATCTATCATTTTTGAATGATAGCAAATTTCCCTTATGCTCTTA
CP002134.1	p18806-P03	OT49	O	TGTCACAAAAGTGTGACACTACAGCTTTGTATGATATCACTTTAAAATAACTTAAAACCCTTGGAATGTCTGGCCTTGCCAGATCTATCATTTTTGAATGATAGCAAATTTCCCTTATGCTCTTA
CP002135.1	p18807-P03	OT49	O	TGTCACAAAAGTGTGACACTACAGCTTTGTATGATATCACTTTAAAATAACTTAAAACCCTTGGAATGTCTGGCCTTGCCAGATCTATCATTTTTGAATGATAGCAAATTTCCCTTATGCTCTTA
CP002137.1	p18808-P03	OT49	O	TGTCACAAAAGTGTGACACTACAGCTTTGTATGATATCACTTTAAAATAACTTAAAACCCTTGGAATGTCTGGCCTTGCCAGATCTATCATTTTTGAATGATAGCAAATTTCCCTTATGCTCTTA
CP002139.1	p18809-P03	OT49	O	TGTCACAAAAGTGTGACACTACAGCTTTGTATGATATCACTTTAAAATAACTTAAAACCCTTGGAATGTCTGGCCTTGCCAGATCTATCATTTTTGAATGATAGCAAATTTCCCTTATGCTCTTA
CP002143.1	p18811-P03	OT49	O	TGTCACAAAAGTGTGACACTACAGCTTTGTATGATATCACTTTAAAATAACTTAAAACCCTTGGAATGTCTGGCCTTGCCAGATCTATCATTTTTGAATGATAGCAAATTTCCCTTATGCTCTTA
CP002149.1	pLAC-P03	OT49	O	TGTCACAAAAGTGTGACACTACAGCTTTGTATGATATCACTTTAAAATAACTTAAAACCCTTGGAATGTCTGGCCTTGCCAGATCTATCATTTTTGAATGATAGCAAATTTCCCTTATGCTCTTA
NC_009619.1	pSJH101	OT49	O	TGTCACAAAAGTGTGACACTACAGCTTTGTATGATATCACTTTAAAATAACTTAAAACCCTTGGAATGTCTGGCCTTGCCAGATCTATCATTTTTGAATGATAGCAAATTTCCCTTATGCTCTTA
NC_009477.1	pSJH901	OT49	O	TGTCACAAAAGTGTGACACTACAGCTTTGTATGATATCACTTTAAAATAACTTAAAACCCTTGGAATGTCTGGCCTTGCCAGATCTATCATTTTTGAATGATAGCAAATTTCCCTTATGCTCTTA
NC_010063.1	pUSA300HOUMR	OT49	O	TGTCACAAAAGTGTGACACTACAGCTTTGTATGATATCACTTTAAAATAACTTAAAACCCTTGGAATGTCTGGCCTTGCCAGATCTATCATTTTTGAATGATAGCAAATTTCCCTTATGCTCTTA
GQ900401.1	pWBG759	OT49	O	TGTCACAAAAGTGTGACACTACAGCTTTGTATGATATCACTTTAAAATAACTTAAAACCCTTGGAATGTCTGGCCTTGCCAGATCTATCATTTTTGAATGATAGCAAATTTCCCTTATGCTCTTA
GQ900380.1	SAP015A	OT49	O	TGTCACAAAAGTGTGACACTACAGCTTTGTATGATATCACTTTAAAATAACTTAAAACCCTTGGAATGTCTGGCCTTGCCAGATCTATCATTTTTGAATGATAGCAAATTTCCCTTATGCTCTTA
GQ900382.1	SAP017A	OT49	O	TGTCACAAAAGTGTGACACTACAGCTTTGTATGATATCACTTTAAAATAACTTAAAACCCTTGGAATGTCTGGCCTTGCCAGATCTATCATTTTTGAATGATAGCAAATTTCCCTTATGCTCTTA
GQ900388.1	SAP027A	OT49	O	TGTCACAAAAGTGTGACACTACAGCTTTGTATGATATCACTTTAAAATAACTTAAAACCCTTGGAATGTCTGGCCTTGCCAGATCTATCATTTTTGAATGATAGCAAATTTCCCTTATGCTCTTA
GQ900403.1	SAP046A	OT49	O	TGTCACAAAAGTGTGACACTACAGCTTTGTATGATATCACTTTAAAATAACTTAAAACCCTTGGAATGTCTGGCCTTGCCAGATCTATCATTTTTGAATGATAGCAAATTTCCCTTATGCTCTTA
GQ900407.1	SAP049A	OT49	O	TGTCACAAAAGTGTGACACTACAGCTTTGTATGATATCACTTTAAAATAACTTAAAACCCTTGGAATGTCTGGCCTTGCCAGATCTATCATTTTTGAATGATAGCAAATTTCCCTTATGCTCTTA
GQ900409.1	SAP050A	OT49	O	TGTCACAAAAGTGTGACACTACAGCTTTGTATGATATCACTTTAAAATAACTTAAAACCCTTGGAATGTCTGGCCTTGCCAGATCTATCATTTTTGAATGATAGCAAATTTCCCTTATGCTCTTA
GQ900410.1	SAP051A	OT49	O	TGTCACAAAAGTGTGACACTACAGCTTTGTATGATATCACTTTAAAATAACTTAAAACCCTTGGAATGTCTGGCCTTGCCAGATCTATCATTTTTGAATGATAGCAAATTTCCCTTATGCTCTTA
GQ900412.1	SAP052A	OT49	O	TGTCACAAAAGTGTGACACTACAGCTTTGTATGATATCACTTTAAAATAACTTAAAACCCTTGGAATGTCTGGCCTTGCCAGATCTATCATTTTTGAATGATAGCAAATTTCCCTTATGCTCTTA
NC_016942.1	pST75	OT49	P	TGTCTTATTTTTGTGACACTACAGCTTTGTATGATATCACTTTAAAATTACTTAAAACCCTTGGAATGTCTGGCCTTGCCAGATCTATCATTTTTGAATGATAGCAAATTTCCCTTATGCTCTTA
GQ900474.1	pWBG761	OT49	P	TGTCTTATTTTTGTGACACTACAGCTTTGTATGATATCACTTTAAAATTACTTAAAACCCTTGGAATGTCTGGCCTTGCCAGATCTATCATTTTTGAATGATAGCAAATTTCCCTTATGCTCTTA
GQ900479.1	SAP058A	OT49	P	TGTCTTATTTTTGTGACACTACAGCTTTGTATGATATCACTTTAAAATTACTTAAAACCCTTGGAATGTCTGGCCTTGCCAGATCTATCATTTTTGAATGATAGCAAATTTCCCTTATGCTCTTA
NC_003140.1	pN315	OT49	Q	TGTCACACTTTTGTGACACTACAGCTTTGTATGATATCACTTTAAAATAACTTAAAACCCTTGGAATGTCTGGCCTTGCCAGATCTATCATTTTTGAATGATAGCAAATTTCCCTTATGCTCTTA
NC_007931.1	pSA1379	OT49	Q	TGTCACACTTTTGTGACACTACAGCTTTGTATGATATCACTTTAAAATAACTTAAAACCCTTGGAATGTCTGGCCTTGCCAGATCTATCATTTTTGAATGATAGCAAATTTCCCTTATGCTCTTA
NC_010419.1	pTZ2162	OT49	Q	TGTCACACTTTTGTGACACTACAGCTTTGTATGATATCACTTTAAAATAACTTAAAACCCTTGGAATGTCTGGCCTTGCCAGATCTATCATTTTTGAATGATAGCAAATTTCCCTTATGCTCTTA
GQ900394.1	pWBG752	OT49	R	TGTCACAAAAGTGTGACACTACAGCTTTGTATGATATCACTTTAAAATAACTTAAAACCCTTGGAATGTCTGGCCTTGACAGATCTATCATTTTTGAATGATAGCAAATTTCCCTTATGCTCTTA
GQ900401.1	pWBG759	OT49	S	TGTCACAAAAGTGTGACACTTGACCTAAATCTGATATCACTTTGGATTAACTTAAAACCTTTGGAATGTCTGGCTTTGCCAGACATATCATTTTTGAATGATAGCAAATTTCCCTTATGCTCTTA
NC_013325.1	pWBG745	OT45	A	TGTCACAAAACTGTGACACTATAGTTTATTGTGGGGTCACTTTAAATTCTTTAAAACCCTTGAAATGGCTGGCTTTGCCAGCCACCCCATAAAATATGGGGTCATATTTCCCTTATGCTCTTA
NZ_KK240934.2	pBRZ01	OT45	B	TGTCACAAAACTGTGACACTATAGTTTATTGTGGGGTCACTTTAAATTCTTTAAAAACCT TGAAATGGCTGGCTTTGCCAGCCACCCCATAAAATATGGGGTCATATTTCCCTTATGCTC TTA
CP002147.1	p19321-P03	OT45	C	TGTCACAAAAGTGTGACACTTAAGCTTTTTATGACCCCACATAAAAATATTGTTGAAGCTTTGAATTGTCTGGCTTTGCCAGATACCCCATGTATACATGGGGTCAAATTTCCCTTATGCTCTTA
FN433597.1	pTW20_1	OT45	C	TGTCACAAAAGTGTGACACTTAAGCTTTTTATGACCCCACATAAAAATATTGTTGAAGCTTTGAATTGTCTGGCTTTGCCAGATACCCCATGTATACATGGGGTCAAATTTCCCTTATGCTCTTA
FR714929.1	pLUH02	OT45	C	TGTCACAAAAGTGTGACACTTAAGCTTTTTATGACCCCACATAAAAATATTGTTGAAGCTTTGAATTGTCTGGCTTTGCCAGATACCCCATGTATACATGGGGTCAAATTTCCCTTATGCTCTTA
GQ900377.1	SAP012A	OT45	C	TGTCACAAAAGTGTGACACTTAAGCTTTTTATGACCCCACATAAAAATATTGTTGAAGCTTTGAATTGTCTGGCTTTGCCAGATACCCCATGTATACATGGGGTCAAATTTCCCTTATGCTCTTA
GQ900378.1	pI258	OT45	C	TGTCACAAAAGTGTGACACTTAAGCTTTTTATGACCCCACATAAAAATATTGTTGAAGCTTTGAATTGTCTGGCTTTGCCAGATACCCCATGTATACATGGGGTCAAATTTCCCTTATGCTCTTA
GQ900387.1	pCM05	OT45	C	TGTCACAAAAGTGTGACACTTAAGCTTTTTATGACCCCACATAAAAATATTGTTGAAGCTTTGAATTGTCTGGCTTTGCCAGATACCCCATGTATACATGGGGTCAAATTTCCCTTATGCTCTTA
GQ900398.1	pWBG744	OT45	C	TGTCACAAAAGTGTGACACTTAAGCTTTTTATGACCCCACATAAAAATATTGTTGAAGCTTTGAATTGTCTGGCTTTGCCAGATACCCCATGTATACATGGGGTCAAATTTCCCTTATGCTCTTA
GQ900406.1	SAP048A	OT45	C	TGTCACAAAAGTGTGACACTTAAGCTTTTTATGACCCCACATAAAAATATTGTTGAAGCTTTGAATTGTCTGGCTTTGCCAGATACCCCATGTATACATGGGGTCAAATTTCCCTTATGCTCTTA
GQ900414.1	SAP055A	OT45	C	TGTCACAAAAGTGTGACACTTAAGCTTTTTATGACCCCACATAAAAATATTGTTGAAGCTTTGAATTGTCTGGCTTTGCCAGATACCCCATGTATACATGGGGTCAAATTTCCCTTATGCTCTTA
GQ900416.1	SAP060A	OT45	C	TGTCACAAAAGTGTGACACTTAAGCTTTTTATGACCCCACATAAAAATATTGTTGAAGCTTTGAATTGTCTGGCTTTGCCAGATACCCCATGTATACATGGGGTCAAATTTCCCTTATGCTCTTA
GQ900418.1	SAP063A	OT45	C	TGTCACAAAAGTGTGACACTTAAGCTTTTTATGACCCCACATAAAAATATTGTTGAAGCTTTGAATTGTCTGGCTTTGCCAGATACCCCATGTATACATGGGGTCAAATTTCCCTTATGCTCTTA
GQ900419.1	SAP064A	OT45	C	TGTCACAAAAGTGTGACACTTAAGCTTTTTATGACCCCACATAAAAATATTGTTGAAGCTTTGAATTGTCTGGCTTTGCCAGATACCCCATGTATACATGGGGTCAAATTTCCCTTATGCTCTTA
GQ900426.1	SAP074A	OT45	C	TGTCACAAAAGTGTGACACTTAAGCTTTTTATGACCCCACATAAAAATATTGTTGAAGCTTTGAATTGTCTGGCTTTGCCAGATACCCCATGTATACATGGGGTCAAATTTCCCTTATGCTCTTA
GQ900444.1	pSK76	OT45	C	TGTCACAAAAGTGTGACACTTAAGCTTTTTATGACCCCACATAAAAATATTGTTGAAGCTTTGAATTGTCTGGCTTTGCCAGATACCCCATGTATACATGGGGTCAAATTTCCCTTATGCTCTTA
GQ900446.1	pSK62	OT45	C	TGTCACAAAAGTGTGACACTTAAGCTTTTTATGACCCCACATAAAAATATTGTTGAAGCTTTGAATTGTCTGGCTTTGCCAGATACCCCATGTATACATGGGGTCAAATTTCCCTTATGCTCTTA
GQ900471.1	pWBG755	OT45	C	TGTCACAAAAGTGTGACACTTAAGCTTTTTATGACCCCACATAAAAATATTGTTGAAGCTTTGAATTGTCTGGCTTTGCCAGATACCCCATGTATACATGGGGTCAAATTTCCCTTATGCTCTTA
GQ900480.1	SAP059A	OT45	C	TGTCACAAAAGTGTGACACTTAAGCTTTTTATGACCCCACATAAAAATATTGTTGAAGCTTTGAATTGTCTGGCTTTGCCAGATACCCCATGTATACATGGGGTCAAATTTCCCTTATGCTCTTA
GQ900481.1	SAP065B	OT45	C	TGTCACAAAAGTGTGACACTTAAGCTTTTTATGACCCCACATAAAAATATTGTTGAAGCTTTGAATTGTCTGGCTTTGCCAGATACCCCATGTATACATGGGGTCAAATTTCCCTTATGCTCTTA
GQ900482.1	SAP066A	OT45	C	TGTCACAAAAGTGTGACACTTAAGCTTTTTATGACCCCACATAAAAATATTGTTGAAGCTTTGAATTGTCTGGCTTTGCCAGATACCCCATGTATACATGGGGTCAAATTTCCCTTATGCTCTTA
GQ900484.1	SAP070B	OT45	C	TGTCACAAAAGTGTGACACTTAAGCTTTTTATGACCCCACATAAAAATATTGTTGAAGCTTTGAATTGTCTGGCTTTGCCAGATACCCCATGTATACATGGGGTCAAATTTCCCTTATGCTCTTA
GQ900488.1	pSK59	OT45	C	TGTCACAAAAGTGTGACACTTAAGCTTTTTATGACCCCACATAAAAATATTGTTGAAGCTTTGAATTGTCTGGCTTTGCCAGATACCCCATGTATACATGGGGTCAAATTTCCCTTATGCTCTTA
GQ900489.1	pSK79	OT45	C	TGTCACAAAAGTGTGACACTTAAGCTTTTTATGACCCCACATAAAAATATTGTTGAAGCTTTGAATTGTCTGGCTTTGCCAGATACCCCATGTATACATGGGGTCAAATTTCCCTTATGCTCTTA
GQ900491.1	pSK23	OT45	C	TGTCACAAAAGTGTGACACTTAAGCTTTTTATGACCCCACATAAAAATATTGTTGAAGCTTTGAATTGTCTGGCTTTGCCAGATACCCCATGTATACATGGGGTCAAATTTCCCTTATGCTCTTA
GQ900492.1	pSK80	OT45	C	TGTCACAAAAGTGTGACACTTAAGCTTTTTATGACCCCACATAAAAATATTGTTGAAGCTTTGAATTGTCTGGCTTTGCCAGATACCCCATGTATACATGGGGTCAAATTTCCCTTATGCTCTTA
GQ900493.1	pSK57	OT45	C	TGTCACAAAAGTGTGACACTTAAGCTTTTTATGACCCCACATAAAAATATTGTTGAAGCTTTGAATTGTCTGGCTTTGCCAGATACCCCATGTATACATGGGGTCAAATTTCCCTTATGCTCTTA
GQ900495.1	SAP101A	OT45	C	TGTCACAAAAGTGTGACACTTAAGCTTTTTATGACCCCACATAAAAATATTGTTGAAGCTTTGAATTGTCTGGCTTTGCCAGATACCCCATGTATACATGGGGTCAAATTTCCCTTATGCTCTTA
GQ900498.1	SAP104C	OT45	C	TGTCACAAAAGTGTGACACTTAAGCTTTTTATGACCCCACATAAAAATATTGTTGAAGCTTTGAATTGTCTGGCTTTGCCAGATACCCCATGTATACATGGGGTCAAATTTCCCTTATGCTCTTA
GQ915266.1	pSK74	OT45	C	TGTCACAAAAGTGTGACACTTAAGCTTTTTATGACCCCACATAAAAATATTGTTGAAGCTTTGAATTGTCTGGCTTTGCCAGATACCCCATGTATACATGGGGTCAAATTTCCCTTATGCTCTTA
GQ915267.1	pSK60	OT45	C	TGTCACAAAAGTGTGACACTTAAGCTTTTTATGACCCCACATAAAAATATTGTTGAAGCTTTGAATTGTCTGGCTTTGCCAGATACCCCATGTATACATGGGGTCAAATTTCCCTTATGCTCTTA
GQ915268.1	pSK64	OT45	C	TGTCACAAAAGTGTGACACTTAAGCTTTTTATGACCCCACATAAAAATATTGTTGAAGCTTTGAATTGTCTGGCTTTGCCAGATACCCCATGTATACATGGGGTCAAATTTCCCTTATGCTCTTA
GQ915270.1	pSK53	OT45	C	TGTCACAAAAGTGTGACACTTAAGCTTTTTATGACCCCACATAAAAATATTGTTGAAGCTTTGAATTGTCTGGCTTTGCCAGATACCCCATGTATACATGGGGTCAAATTTCCCTTATGCTCTTA
NC_010066.1	pUSA300HOUMS	OT45	C	TGTCACAAAAGTGTGACACTTAAGCTTTTTATGACCCCACATAAAAATATTGTTGAAGCTTTGAATTGTCTGGCTTTGCCAGATACCCCATGTATACATGGGGTCAAATTTCCCTTATGCTCTTA
NC_019010.1	pSK67	OT45	C	TGTCACAAAAGTGTGACACTTAAGCTTTTTATGACCCCACATAAAAATATTGTTGAAGCTTTGAATTGTCTGGCTTTGCCAGATACCCCATGTATACATGGGGTCAAATTTCCCTTATGCTCTTA
NC_020565.1	pI3T3	OT45	C	TGTCACAAAAGTGTGACACTTAAGCTTTTTATGACCCCACATAAAAATATTGTTGAAGCTTTGAATTGTCTGGCTTTGCCAGATACCCCATGTATACATGGGGTCAAATTTCCCTTATGCTCTTA
NC_020567.1	pI6T6	OT45	C	TGTCACAAAAGTGTGACACTTAAGCTTTTTATGACCCCACATAAAAATATTGTTGAAGCTTTGAATTGTCTGGCTTTGCCAGATACCCCATGTATACATGGGGTCAAATTTCCCTTATGCTCTTA
NC_022126.1	55/2053	OT45	C	TGTCACAAAAGTGTGACACTTAAGCTTTTTATGACCCCACATAAAAATATTGTTGAAGCTTTGAATTGTCTGGCTTTGCCAGATACCCCATGTATACATGGGGTCAAATTTCCCTTATGCTCTTA
NC_022610.1	pZ172_1	OT45	C	TGTCACAAAAGTGTGACACTTAAGCTTTTTATGACCCCACATAAAAATATTGTTGAAGCTTTGAATTGTCTGGCTTTGCCAGATACCCCATGTATACATGGGGTCAAATTTCCCTTATGCTCTTA
NZ_ACKG01000021.1	A8115_cont1.21	OT45	C	TGTCACAAAAGTGTGACACTTAAGCTTTTTATGACCCCACATAAAAATATTGTTGAAGCTTTGAATTGTCTGGCTTTGCCAGATACCCCATGTATACATGGGGTCAAATTTCCCTTATGCTCTTA
NZ_ACKL01000034.1	A9781_cont1.34	OT45	C	TGTCACAAAAGTGTGACACTTAAGCTTTTTATGACCCCACATAAAAATATTGTTGAAGCTTTGAATTGTCTGGCTTTGCCAGATACCCCATGTATACATGGGGTCAAATTTCCCTTATGCTCTTA
NZ_ACYO01000019.1	A8117_cont1.19	OT45	C	TGTCACAAAAGTGTGACACTTAAGCTTTTTATGACCCCACATAAAAATATTGTTGAAGCTTTGAATTGTCTGGCTTTGCCAGATACCCCATGTATACATGGGGTCAAATTTCCCTTATGCTCTTA
NZ_ADJK01000020.1	A8819_cont1.20	OT45	C	TGTCACAAAAGTGTGACACTTAAGCTTTTTATGACCCCACATAAAAATATTGTTGAAGCTTTGAATTGTCTGGCTTTGCCAGATACCCCATGTATACATGGGGTCAAATTTCCCTTATGCTCTTA
NZ_GG700565.1	65-1322_supercont1.7	OT45	C	TGTCACAAAAGTGTGACACTTAAGCTTTTTATGACCCCACATAAAAATATTGTTGAAGCTTTGAATTGTCTGGCTTTGCCAGATACCCCATGTATACATGGGGTCAAATTTCCCTTATGCTCTTA
NZ_GG700609.1	E1410_supercont1.13	OT45	C	TGTCACAAAAGTGTGACACTTAAGCTTTTTATGACCCCACATAAAAATATTGTTGAAGCTTTGAATTGTCTGGCTTTGCCAGATACCCCATGTATACATGGGGTCAAATTTCCCTTATGCTCTTA
NZ_GG700623.1	M876_supercont1.10	OT45	C	TGTCACAAAAGTGTGACACTTAAGCTTTTTATGACCCCACATAAAAATATTGTTGAAGCTTTGAATTGTCTGGCTTTGCCAGATACCCCATGTATACATGGGGTCAAATTTCCCTTATGCTCTTA
NZ_GG730140.1	C101_supercont1.21	OT45	C	TGTCACAAAAGTGTGACACTTAAGCTTTTTATGACCCCACATAAAAATATTGTTGAAGCTTTGAATTGTCTGGCTTTGCCAGATACCCCATGTATACATGGGGTCAAATTTCCCTTATGCTCTTA
NZ_GG730140.1	supercont1.21	OT45	C	TGTCACAAAAGTGTGACACTTAAGCTTTTTATGACCCCACATAAAAATATTGTTGAAGCTTTGAATTGTCTGGCTTTGCCAGATACCCCATGTATACATGGGGTCAAATTTCCCTTATGCTCTTA
NZ_GG749015.1	M1015_supercont1.20	OT45	C	TGTCACAAAAGTGTGACACTTAAGCTTTTTATGACCCCACATAAAAATATTGTTGAAGCTTTGAATTGTCTGGCTTTGCCAGATACCCCATGTATACATGGGGTCAAATTTCCCTTATGCTCTTA
NZ_GG749073.1	58-424_supercont1.20	OT45	C	TGTCACAAAAGTGTGACACTTAAGCTTTTTATGACCCCACATAAAAATATTGTTGAAGCTTTGAATTGTCTGGCTTTGCCAGATACCCCATGTATACATGGGGTCAAATTTCCCTTATGCTCTTA
NZ_GG749324.1	M809_supercont1.26	OT45	C	TGTCACAAAAGTGTGACACTTAAGCTTTTTATGACCCCACATAAAAATATTGTTGAAGCTTTGAATTGTCTGGCTTTGCCAGATACCCCATGTATACATGGGGTCAAATTTCCCTTATGCTCTTA
NC_003265.1	pETB	OT45	D	TGTCACAAAAGTGTGACACTTAAGCTTTTTATGACCCCACATAAAAATATTGTTGAAGCTTTGAATTGTCTGGCTTTGCCAGATACCCCATGTATACATGGGGTCAAATTCCCCTTATGCTCTTA
GQ900415.1	SAP057A	OT45	E	TGTCACAAAAGTGTGACACTTAAGCTTTTTATGACCCCACATAAAAACATTGTTGAAGCTTTGAATTGTCTGGCTTTGCCAGATACCCCATGTATACATGGGGTCAAATTCCCCTTATGCTCTTA
GQ900385.1	SAP019A	OT45	F	TGTCACAAAAGTGTGACACTACAGCTTTTTATGACCTCACACAAAAACATTTTCGAAGCCTTGAAATATCTGGCTTTGCCAGATCCCCCATTCATTGATGGGGACAAATTTCCCTTATGCTCTTA
BX571858.1	pSAS	OT45	G	TGTCACAAAAGTGTGACACTTGAGCTTTTTATGACCCCACACAAAAACATTTTCGAAGCCTTGAAATATCTGGCTTTGCCAGATCCCCCATTCATTGATGGGGACAAATTTCCCTTATGCTCTTA
CP002115.1	pSaa6159	OT45	G	TGTCACAAAAGTGTGACACTTGAGCTTTTTATGACCCCACACAAAAACATTTTCGAAGCCTTGAAATATCTGGCTTTGCCAGATCCCCCATTCATTGATGGGGACAAATTTCCCTTATGCTCTTA
CP002146.1	p18809-P04	OT45	G	TGTCACAAAAGTGTGACACTTGAGCTTTTTATGACCCCACACAAAAACATTTTCGAAGCCTTGAAATATCTGGCTTTGCCAGATCCCCCATTCATTGATGGGGACAAATTTCCCTTATGCTCTTA
GQ900392.1	pWBG750	OT45	G	TGTCACAAAAGTGTGACACTTGAGCTTTTTATGACCCCACACAAAAACATTTTCGAAGCCTTGAAATATCTGGCTTTGCCAGATCCCCCATTCATTGATGGGGACAAATTTCCCTTATGCTCTTA
GQ900397.1	pWBG757	OT45	G	TGTCACAAAAGTGTGACACTTGAGCTTTTTATGACCCCACACAAAAACATTTTCGAAGCCTTGAAATATCTGGCTTTGCCAGATCCCCCATTCATTGATGGGGACAAATTTCCCTTATGCTCTTA
GQ900413.1	SAP053A	OT45	G	TGTCACAAAAGTGTGACACTTGAGCTTTTTATGACCCCACACAAAAACATTTTCGAAGCCTTGAAATATCTGGCTTTGCCAGATCCCCCATTCATTGATGGGGACAAATTTCCCTTATGCTCTTA
GQ900424.1	SAP072A	OT45	G	TGTCACAAAAGTGTGACACTTGAGCTTTTTATGACCCCACACAAAAACATTTTCGAAGCCTTGAAATATCTGGCTTTGCCAGATCCCCCATTCATTGATGGGGACAAATTTCCCTTATGCTCTTA
GQ900425.1	SAP073A	OT45	G	TGTCACAAAAGTGTGACACTTGAGCTTTTTATGACCCCACACAAAAACATTTTCGAAGCCTTGAAATATCTGGCTTTGCCAGATCCCCCATTCATTGATGGGGACAAATTTCCCTTATGCTCTTA
GQ900467.1	pWBG763	OT45	G	TGTCACAAAAGTGTGACACTTGAGCTTTTTATGACCCCACACAAAAACATTTTCGAAGCCTTGAAATATCTGGCTTTGCCAGATCCCCCATTCATTGATGGGGACAAATTTCCCTTATGCTCTTA
GQ900475.1	pWBG762	OT45	G	TGTCACAAAAGTGTGACACTTGAGCTTTTTATGACCCCACACAAAAACATTTTCGAAGCCTTGAAATATCTGGCTTTGCCAGATCCCCCATTCATTGATGGGGACAAATTTCCCTTATGCTCTTA
NC_002517.1	p21	OT45	G	TGTCACAAAAGTGTGACACTTGAGCTTTTTATGACCCCACACAAAAACATTTTCGAAGCCTTGAAATATCTGGCTTTGCCAGATCCCCCATTCATTGATGGGGACAAATTTCCCTTATGCTCTTA
NC_005011.1	pMW2	OT45	G	TGTCACAAAAGTGTGACACTTGAGCTTTTTATGACCCCACACAAAAACATTTTCGAAGCCTTGAAATATCTGGCTTTGCCAGATCCCCCATTCATTGATGGGGACAAATTTCCCTTATGCTCTTA
NZ_AASB02000125.1	USA300_TCH959_contig00221	OT45	G	TGTCACAAAAGTGTGACACTTGAGCTTTTTATGACCCCACACAAAAACATTTTCGAAGCCTTGAAATATCTGGCTTTGCCAGATCCCCCATTCATTGATGGGGACAAATTTCCCTTATGCTCTTA
NZ_ACHH02000018.1	TCH70_plasmid_unnamed	OT45	G	TGTCACAAAAGTGTGACACTTGAGCTTTTTATGACCCCACACAAAAACATTTTCGAAGCCTTGAAATATCTGGCTTTGCCAGATCCCCCATTCATTGATGGGGACAAATTTCCCTTATGCTCTTA
NZ_ADVP01000034.1	ATCC_51811_contig00043	OT45	G	TGTCACAAAAGTGTGACACTTGAGCTTTTTATGACCCCACACAAAAACATTTTCGAAGCCTTGAAATATCTGGCTTTGCCAGATCCCCCATTCATTGATGGGGACAAATTTCCCTTATGCTCTTA
GQ900478.1	SAP056A	OT45	H	TGTCACAAAAGTGTGACACTTGAGCTTTTTATAACCCCACACAAAAACATTTTCGAAGCCTTGAAATATCTGGCTTTGCCAGATTCCCCATTCATTGATGGGGACAAATTTCTCTTATGCTCTTA
NC_013550.1	pBORa53	OT45	I	TGTCACAAAACTGTGACACTTGAGCTTTTTATGACCCCACACAAAAACATTTTCGAAGCCTTGAAATATCTGGCTTTGCCAGATTCCCCATTCATTGATGGGGACAAATTTCCCTTATGCTCTTA
GQ900390.1	pWBG746	OT45	J	TGTCACAAAAGTGTGACATTGGAGCTTTTTATGACCCCACATAAAAACATCTCGGATGTCTTGAAATATCTGGCTTTGCCAGATTCCCCATTCGTTGATGGGGACAAATTCCTCTTATGCTCTTA
GQ900399.1	pWBG747	OT45	J	TGTCACAAAAGTGTGACATTGGAGCTTTTTATGACCCCACATAAAAACATCTCGGATGTCTTGAAATATCTGGCTTTGCCAGATTCCCCATTCGTTGATGGGGACAAATTCCTCTTATGCTCTTA
GQ900448.1	pSK156	OT45	J	TGTCACAAAAGTGTGACATTGGAGCTTTTTATGACCCCACATAAAAACATCTCGGATGTCTTGAAATATCTGGCTTTGCCAGATTCCCCATTCGTTGATGGGGACAAATTCCTCTTATGCTCTTA
NC_010077.1	EDINA	OT45	J	TGTCACAAAAGTGTGACATTGGAGCTTTTTATGACCCCACATAAAAACATCTCGGATGTCTTGAAATATCTGGCTTTGCCAGATTCCCCATTCGTTGATGGGGACAAATTCCTCTTATGCTCTTA
GQ900401.1	pWBG759	OT45	K	TGTCACAAAACTGTGACACTTGAGCTTTTTATGACCCCACATAAAAACATTTTGGATGTCTTGAAATATCTGGCTTTGCCAGATTCCCCCATTCGTTTATGGGGACAAATTTCCCTTATGCTCTTA
NZ_AKYW01000028.1	pNEWBOULD305	OT45	L	TGTCACAAAAGTGTGACATTTCGTCTTTTTATGCCCCCATGCAAAAAGACCGACGAAGTCTTGAAATATCTGGCTTTGCCAGATACCTCATCTATCGATGGGGTCATATTTTCCTTATGCTCTTA
NC_007928.1	pSA1308	OT45	M	TGTCACAAAAGTGTGACATTTCGTCTTTTTATGCCCCCATGCAAAAAGACCGACGAAGTCTTGAAATATCTGGCTTTGCCAGATACCTCATCTATAGATGGGGTCATATTTTCCTTATGCTCTTA
AY048756.1	pC55s	OT45	N	TGTCACAAAAGTGTGACATTTCGTCTTTTTATGCCCCCATGCAAAAAGATCGACGAAGTCTTGAAATATCTGGCTTTGCCAGATACCTCATCTATAGATGGGGTCATATTTTCCTTATGCTCTTA
NC_010231.1	pKH18	OT45	N	TGTCACAAAAGTGTGACATTTCGTCTTTTTATGCCCCCATGCAAAAAGATCGACGAAGTCTTGAAATATCTGGCTTTGCCAGATACCTCATCTATAGATGGGGTCATATTTTCCTTATGCTCTTA
NC_013331.1	SAP047A	OT45	N	TGTCACAAAAGTGTGACATTTCGTCTTTTTATGCCCCCATGCAAAAAGATCGACGAAGTCTTGAAATATCTGGCTTTGCCAGATACCTCATCTATAGATGGGGTCATATTTTCCTTATGCTCTTA
GQ900427.1	SAP076A	OT45	O	TGTCGCAAAAGTGTGACATTTCGTCTTTTTATGCCCCCATGCAAAAAGACCGACGAAGTCTTGAAATATCTGGCTTTGCCAGATCCCCCATTCATTGATGGGGACAAATTTCCCTTATGCTCTTA
GQ900428.1	SAP077A	OT45	O	TGTCGCAAAAGTGTGACATTTCGTCTTTTTATGCCCCCATGCAAAAAGACCGACGAAGTCTTGAAATATCTGGCTTTGCCAGATCCCCCATTCATTGATGGGGACAAATTTCCCTTATGCTCTTA
GQ900477.1	SAP054A	OT45	O	TGTCGCAAAAGTGTGACATTTCGTCTTTTTATGCCCCCATGCAAAAAGACCGACGAAGTCTTGAAATATCTGGCTTTGCCAGATCCCCCATTCATTGATGGGGACAAATTTCCCTTATGCTCTTA
GQ900483.1	SAP067A	OT45	O	TGTCGCAAAAGTGTGACATTTCGTCTTTTTATGCCCCCATGCAAAAAGACCGACGAAGTCTTGAAATATCTGGCTTTGCCAGATCCCCCATTCATTGATGGGGACAAATTTCCCTTATGCTCTTA
GQ900486.1	SAP075A	OT45	O	TGTCGCAAAAGTGTGACATTTCGTCTTTTTATGCCCCCATGCAAAAAGACCGACGAAGTCTTGAAATATCTGGCTTTGCCAGATCCCCCATTCATTGATGGGGACAAATTTCCCTTATGCTCTTA
GQ900496.1	SAP102A	OT45	O	TGTCGCAAAAGTGTGACATTTCGTCTTTTTATGCCCCCATGCAAAAAGACCGACGAAGTCTTGAAATATCTGGCTTTGCCAGATCCCCCATTCATTGATGGGGACAAATTTCCCTTATGCTCTTA
GQ900430.1	SAP078A	OT45	P	TGTCGCAAAAGTGTGACATTTCGTCTTTTTATGCCCCCATGCAAAAGACCGACGAAGTCTTGAAATATCTGGCTTTGCCAGATCCCCCATTCATTGATGGGGACAAATTTCCCTTATGCTCTTA
NZ_ACKG01000021.1	W24216_adwrC-supercont1.17.C18	OTUNA	A	TGTCACAAAAGTGTGACAATTTAATTTTTGTGACCCCCATAAGATAAATGTTTAAAACCCTTGAAATATCTGGCTTCGCCAGATTACCCATTATAAAATGGGTACATATTTCCCTTATGCTCTTA
NZ_ACYO01000019.1	SAP054A	OTUNA	B	CATTAAAAAGGTGGAACACTAACAAAATTTTGGCCCCCACATCAAAAAATACTAAATCTCTTGAAATATCTGGCTTCGCCAAATCACCAATTTTCAAATGGGTACAAATTCCCCTTATGCTCTTA
NZ_ADJK01000020.1	SAP067A	OTUNA	B	CATTAAAAAGGTGGAACACTAACAAAATTTTGGCCCCCACATCAAAAAATACTAAATCTCTTGAAATATCTGGCTTCGCCAAATCACCAATTTTCAAATGGGTACAAATTCCCCTTATGCTCTTA
NZ_ACKL01000034.1	SAP075A	OTUNA	B	CATTAAAAAGGTGGAACACTAACAAAATTTTGGCCCCCACATCAAAAAATACTAAATCTCTTGAAATATCTGGCTTCGCCAAATCACCAATTTTCAAATGGGTACAAATTCCCCTTATGCTCTTA
CP002147.1	SAP076A	OTUNA	B	CATTAAAAAGGTGGAACACTAACAAAATTTTGGCCCCCACATCAAAAAATACTAAATCTCTTGAAATATCTGGCTTCGCCAAATCACCAATTTTCAAATGGGTACAAATTCCCCTTATGCTCTTA
FR714929.1	SAP077A	OTUNA	B	CATTAAAAAGGTGGAACACTAACAAAATTTTGGCCCCCACATCAAAAAATACTAAATCTCTTGAAATATCTGGCTTCGCCAAATCACCAATTTTCAAATGGGTACAAATTCCCCTTATGCTCTTA
NC_019010.1	SAP078A	OTUNA	B	CATTAAAAAGGTGGAACACTAACAAAATTTTGGCCCCCACATCAAAAAATACTAAATCTCTTGAAATATCTGGCTTCGCCAAATCACCAATTTTCAAATGGGTACAAATTCCCCTTATGCTCTTA
GQ900398.1	SAP102A	OTUNA	B	CATTAAAAAGGTGGAACACTAACAAAATTTTGGCCCCCACATCAAAAAATACTAAATCTCTTGAAATATCTGGCTTCGCCAAATCACCAATTTTCAAATGGGTACAAATTCCCCTTATGCTCTTA
GQ900377.1	pWBG762	OTUNA	C	TGTCACAAAAGTGTGACACTAACAAAATTTTGGCCCCCACATCAAAAATACTAAATCCCTTGAAATATCTGGCTTCGCCAGATCACCCATTTTCAAATGGGTACAAATTCCCCTTATGCTCTTA
GQ900406.1	A8115_cont1.21	OTUNA	D	TGTCACACTTTTGTGACACTAACAAAATTTTGGCCCCCACATCAAAAAATACTAGATCCCTTGAAATATCTGGCTTCGCCAGATCACCCATTTTCAAATGGGTACAAATTCCCCTTATGCTCTTA
GQ900416.1	A8117_cont1.19	OTUNA	D	TGTCACACTTTTGTGACACTAACAAAATTTTGGCCCCCACATCAAAAAATACTAGATCCCTTGAAATATCTGGCTTCGCCAGATCACCCATTTTCAAATGGGTACAAATTCCCCTTATGCTCTTA
GQ900426.1	A8819_cont1.20	OTUNA	D	TGTCACACTTTTGTGACACTAACAAAATTTTGGCCCCCACATCAAAAAATACTAGATCCCTTGAAATATCTGGCTTCGCCAGATCACCCATTTTCAAATGGGTACAAATTCCCCTTATGCTCTTA
GQ900475.1	A9781_cont1.34	OTUNA	D	TGTCACACTTTTGTGACACTAACAAAATTTTGGCCCCCACATCAAAAAATACTAGATCCCTTGAAATATCTGGCTTCGCCAGATCACCCATTTTCAAATGGGTACAAATTCCCCTTATGCTCTTA
EVV96195.1	p19321-P03	OTUNA	D	TGTCACACTTTTGTGACACTAACAAAATTTTGGCCCCCACATCAAAAAATACTAGATCCCTTGAAATATCTGGCTTCGCCAGATCACCCATTTTCAAATGGGTACAAATTCCCCTTATGCTCTTA
GQ900477.1	pLUH02	OTUNA	D	TGTCACACTTTTGTGACACTAACAAAATTTTGGCCCCCACATCAAAAAATACTAGATCCCTTGAAATATCTGGCTTCGCCAGATCACCCATTTTCAAATGGGTACAAATTCCCCTTATGCTCTTA
GQ900483.1	pSK67	OTUNA	D	TGTCACACTTTTGTGACACTAACAAAATTTTGGCCCCCACATCAAAAAATACTAGATCCCTTGAAATATCTGGCTTCGCCAGATCACCCATTTTCAAATGGGTACAAATTCCCCTTATGCTCTTA
GQ900486.1	pWBG744	OTUNA	D	TGTCACACTTTTGTGACACTAACAAAATTTTGGCCCCCACATCAAAAAATACTAGATCCCTTGAAATATCTGGCTTCGCCAGATCACCCATTTTCAAATGGGTACAAATTCCCCTTATGCTCTTA
GQ900427.1	SAP012A	OTUNA	D	TGTCACACTTTTGTGACACTAACAAAATTTTGGCCCCCACATCAAAAAATACTAGATCCCTTGAAATATCTGGCTTCGCCAGATCACCCATTTTCAAATGGGTACAAATTCCCCTTATGCTCTTA
GQ900428.1	SAP048A	OTUNA	D	TGTCACACTTTTGTGACACTAACAAAATTTTGGCCCCCACATCAAAAAATACTAGATCCCTTGAAATATCTGGCTTCGCCAGATCACCCATTTTCAAATGGGTACAAATTCCCCTTATGCTCTTA
GQ900430.1	SAP060A	OTUNA	D	TGTCACACTTTTGTGACACTAACAAAATTTTGGCCCCCACATCAAAAAATACTAGATCCCTTGAAATATCTGGCTTCGCCAGATCACCCATTTTCAAATGGGTACAAATTCCCCTTATGCTCTTA
GQ900496.1	SAP074A	OTUNA	D	TGTCACACTTTTGTGACACTAACAAAATTTTGGCCCCCACATCAAAAAATACTAGATCCCTTGAAATATCTGGCTTCGCCAGATCACCCATTTTCAAATGGGTACAAATTCCCCTTATGCTCTTA
AHLC01000011.1	VCU120_contig00016	OTSep	A	GGGTACAAACGGGGTACTAAATATTAAATTTGCATACATTTAAAAAACCTACACAATCCTTGAAATGTCTGGCTTCGCCAGACCATACATTTTTAAATGTATGCATATTTCTCTTATGCTCTTA
NC_013379.	SAP106A	OTSep	B	GGGTACAATCGGGGTACAAAACGAAAAAAATGTATACCTTTTTAAAATCTCTGTATCCCTTGAAATGTCTGGCTTCGCCAGACCATACATTTTTTAATGTATGCAAATTTCACTTATGCTCTTA
NC_010616.1	pWBG1773	OTSep	C	GGGTACAACCTGGGTACAAAATGCAAAAAATGCATACCTTTTTAAAATCGCTGTATCCCTTGAAATTTCTGGCTTCGCCAGACCATACATTTTTTAATGTATGCAAATTTCCCTTATGCTCTTA
NC_015176.1	pACK5	OTSep	D	GGGTACATTTTGGGTACAAAAGCAAAAAATGATTGCACTTTATAAAACGCTGTATCCCTTGAAATGTCTGGCTTCGCCAGACCATACATTTTTAAATGTATGCATATTTCCCTTATGCTCTTA
NC_015173.2	pACK2	OTSep	E	GGGTGCTTTTAGGGTACAAAAGCAAAAAATGATTGCACTTTAGAAATTGCTGTATCCCTTGAAATGTCTGGCTTCGCCAGACCATACATTTTTAAATGTATGCAAATTTCCCTTATGCTCTTA
NC_005208.1	pPI-2	OTSep	F	GGGTACAATCGGGGTACAAAACGCAAAAAATGCATACCTTTTTAAAATCGCTGTATCCCTTGAAATGTCTGGCTTCGCCAGACCATACATTTTTAAATGTATGCAAATTTCCCTTATGCTCTTA
AIWO01000029.1	M0408 acrHk-supercont1.9.C29	OT408	A	GGGTACATTTTGGGTACAAAACGGTTTTATAGGCGCCTAATAAAAACCTCTGTATCCCTTGAAATGTCTGGCTTCGCCAGACCCACCTTTTTAATAGGTGGCAAATTTCCCTTATGCTCTTA
NC_013372.1	SAP016A	OT408	B	GGGTACATTTTGGGTACAAAAACAAAATTTAGGCACCAAGTAGAAATCTTTGTAACACTTGAAATGTCTGGCTTCGCCAGACCCACCTTTTTAATAGGTGGCAAATTTCCCTTATGCTCTTA
GQ900434.1	SAP082A	OT408	B	GGGTACATTTTGGGTACAAAAACAAAATTTAGGCACCAAGTAGAAATCTTTGTAACACTTGAAATGTCTGGCTTCGCCAGACCCACCTTTTTAATAGGTGGCAAATTTCCCTTATGCTCTTA
GQ900432.1	SAP079A	OT408	B	GGGTACATTTTGGGTACAAAAACAAAATTTAGGCACCAAGTAGAAATCTTTGTAACACTTGAAATGTCTGGCTTCGCCAGACCCACCTTTTTAATAGGTGGCAAATTTCCCTTATGCTCTTA
NC_012547.1	pGO1	OT408	B	GGGTACATTTTGGGTACAAAAACAAAATTTAGGCACCAAGTAGAAATCTTTGTAACACTTGAAATGTCTGGCTTCGCCAGACCCACCTTTTTAATAGGTGGCAAATTTCCCTTATGCTCTTA
NC_005054.1	pLW043	OT408	B	GGGTACATTTTGGGTACAAAAACAAAATTTAGGCACCAAGTAGAAATCTTTGTAACACTTGAAATGTCTGGCTTCGCCAGACCCACCTTTTTAATAGGTGGCAAATTTCCCTTATGCTCTTA
AF051917.1	pSK41	OT408	C	GGGTACATTTTGGGTACAAAAACAAAATTTAGGCACCAAGTAGAAATCTTTGTAACACTTGAAATGTCTGTTCGCCAGACCCACCTTTTTAATAGGTGGCAAATTTCCCTTATGCTCTTA
NC_013378.1	SAP105B	OT408	D	GGGTACATTCTGGGTACAACACAAATTTTAGGCACCTAATGTAAAATGTTGTAACCCTTGAAATGTCTGGCTTCGCCAGACCCACCTTTTTAATAGGTGGCAAATTTCCCTTATGCTCTTA
NC_013374.1	SAP045A	OT408	E	GGGTACATTTTGGGTACAAACACAAAATTTAGGCACCAAAAGAAAAACTCTGAAACCTTTGAAATGTCTGGCTTCGCCAGACCTACCTTTGTAAAAGATGGCAAATTTCCCTTATGCTCTTA
NC_010279.1	pV030-8	OT408	E	GGGTACATTTTGGGTACAAACACAAAATTTAGGCACCAAAAGAAAAACTCTGAAACCTTTGAAATGTCTGGCTTCGCCAGACCTACCTTTGTAAAAGATGGCAAATTTCCCTTATGCTCTTA
NC_013379.2	SAP106A	OT408	F	GGGTACATTTTGGGTACAAACACAAAATTTAGGCACCAAAAGAAAGACTCTGAAACCTTTGAAATGTCTGGCTTCGCCAGACCTACCTTTATAAAAGGTGGCAAATTTCCCTTATGCTCTTA
NC_015173.2	pACK2	OT408	G	GGGTACTTTTAGGGTACAAAGCGATTTTTGGATACCTGAGTAAAAACGTTGTAAGTCTTGAAATGTCTGGCTTCGCCAGACCTACCTTTTTCAAAGGTAGCAAATTTCCCTTATGCTCTTA
NC_015173.2	pACK2	OT408	H	GGGCACTTTTAGGGTATAAAGTGATTTTTGGATACCTGAGTAAAAACGCTGTAAGTCTTGAAATGTCTGGCTTTGCCAGACCTACCTTTTTCAAAGGTAGCAAATTTCCCTTATGCTCTTA
