# Supplementary material for: Origin-of-transfer sequences facilitate mobilisation of non-conjugative antimicrobial-resistance plasmids in Staphylococcus aureus
Source: Nucleic Acids Res. 2015 Aug 3;43(16):7971–83. doi: 10.1093/nar/gkv755 (PMC4652767; doi:10.1093/nar/gkv755)
Supplement: SUPPLEMENTARY DATA [file supp_gkv755_nar-01460-h-2015-File008.xls]

## Sheet: S3_Dataset
	Number of genomes	pWBG749 homologues	Percentage	OT49	OT45	OT408	OTSep	OTUNa	Total oriTs	average oriTs per strain
Orange County	397	24	0.06	502	100	30	4	100	736	1.8539
accession number	strain	Biosample	Isolation site	oriT type	Antibiotic resistance genes
JBGA01000008.1	FVRH6131	SAMN02381773	Blood	OT45
JDWV01000007.1	HBHO6021	SAMN02381787	Wound	OT45
JDYB01000008.1	HBHO6050	SAMN02381573	missing	OT45
JBNE01000016.1	HOAG6054	SAMN02381452	Blood	OT45
JBSH01000012.1	HOAG6084	SAMN02381515	Blood	OT45
JBJK01000008.1	KINB6009	SAMN02381669	Blood	OT45
JBPV01000014.1	KINW6010	SAMN02381591	missing	OT45
JBRF01000008.1	LAMC0016	SAMN02381543	missing	OT45
JBGG01000010.1	LAMC6115	SAMN02381764	Blood	OT45
JBPO01000006.1	LPIH6011	SAMN02381598	missing	OT45
JBKO01000008.1	MISS6119	SAMN02381639	Sputum	OT45
JBJO01000008.1	OCMM6071	SAMN02381665	Blood	OT45
JBGL01000010.1	OCMM6121	SAMN02381759	Blood	OT45
JBRP01000018.1	SJUD6014	SAMN02381533	missing	OT45
JBRN01000012.1	SJUD6015	SAMN02381535	missing	OT45
JBNK01000014.1	SJUD6053	SAMN02381446	Sputum	OT45
JDXN01000017.1	SJUD6098	SAMN02381636	Sputum	OT45
JBKP01000014.1	SJUD6109	SAMN02381638	Blood	OT45
JBNO01000011.1	WAMC6010	SAMN02381442	Blood	OT45
JDWX01000007.1	WAMC6055	SAMN02381770	Blood	OT45
JBQE01000006.1	KINW6003	SAMN02381575	missing	OT49
JBSP01000006.1	LAMC0050	SAMN02381507	Sputum	OT45	BlaZ	Also has OT49 as an integrated plasmid that carries BlaZ, similar to pTZ2162
JBOB01000018.1	SJOS6071	SAMN02381429	Blood	OT49
JBLC01000010.1	SJOS6106	SAMN02381623	Blood	OT49
